# Supplementary material for: Comparative Genomics and Pathogenicity Analysis of Two Bacterial Symbionts of Entomopathogenic Nematodes: The Role of the GroEL Protein in Virulence
Source: Microorganisms. 2022 Feb 22;10(3):486. doi: 10.3390/microorganisms10030486 (PMC8950339; doi:10.3390/microorganisms10030486)
Supplement: Supplementary file 1 [file microorganisms-10-00486-s001.zip]

Archive with 3 entries (3 files):
- Supplementary Table S1 Assembly level and general genome characteristics of 91 strains of Xenorhabdus and Photorhabdus occupied in the study..xlsx
- Supplementary Table S2 Genus-specific genes of Xenorhabdus and Photorhabdus .xlsx
- Supplementary_Information_Microorganism.pdf
