# Supplementary material for: Comparative Genomics and Pathogenicity Analysis of Two Bacterial Symbionts of Entomopathogenic Nematodes: The Role of the GroEL Protein in Virulence
Source: Microorganisms. 2022 Feb 22;10(3):486. doi: 10.3390/microorganisms10030486 (PMC8950339; doi:10.3390/microorganisms10030486)
Supplement: Supplementary file 1 [file microorganisms-10-00486-s001.zip › Supplementary Table S1 Assembly level and general genome characteristics of 91 strains of Xenorhabdus and Photorhabdus occupied in the study..xlsx]

## Sheet: Hoja 1
Supplementary Table
Table S1.- Assembly level and general genome characteristics of 91 strains of Xenorhabdus and Photorhabdus occupied in the study.
No.	Organism	Strain	Size (Mb)	% G+C	Assembly level	ID Assembly
1	Photorhabdus laumondii subsp. laumondii	TT01	5.68	42.8	Complete	GCA_003343245.1
2	Photorhabdus laumondii subsp. laumondii	DSPV002N	5.68	42.8	Complete	GCA_001620335.2
3	Photorhabdus laumondii subsp. laumondii	DJC	5.53	42.8	Complete	GCA_003343225.1
4	Photorhabdus laumondii subsp. laumondii	C-EN01	5.50	42.6	Scaffold	GCA_010119695.1
5	Photorhabdus laumondii subsp. laumondii	EN01	5.50	42.6	Scaffold	GCA_010119745.1
6	Photorhabdus laumondii subsp. laumondii	M-EN01	5.50	42.6	Scaffold	GCA_010119795.1
7	Photorhabdus laumondii subsp. laumondii	HP88	5.27	42.4	Contig	GCA_001473245.1
8	Photorhabdus laumondii subsp. laumondii	IL9	5.51	42.6	Scaffold	GCA_010119775.1
9	Photorhabdus laumondii subsp. laumondii	M-IL9	5.51	42.6	Scaffold	GCA_010119835.1
10	Photorhabdus laumondii subsp. laumondii	M-TT01	5.38	42.6	Scaffold	GCA_010119865.1
11	Photorhabdus laumondii subsp. laumondii	TT01-23	5.38	42.6	Scaffold	GCA_010119885.1
12	Photorhabdus laumondii subsp. laumondii	TTO1	5.69	42.8	Complete	GCA_000196155.1
13	Photorhabdus laumondii subsp. clarkei	BOJ-47	2021-11-05	42.5	Contig	GCA_003287575.1
14	Photorhabdus luminescens	LN2	2021-06-05	42.9	Scaffold	GCA_000767775.1
15	Photorhabdus luminescens	H4	5.41	42.5	Scaffold	GCA_002969005.1
16	Photorhabdus luminescens	ATCC 29999	5.29	42.6	Scaffold	GCA_900102985.1
17	Photorhabdus luminescens	BA1	5.36	42.4	Contig	GCF_000612035.1
18	Photorhabdus luminescens subsp. luminescens	DSM 3368	5.46	42.9	Contig	GCA_001083805.1
19	Photorhabdus luminescens	H1	5.66	42.9	Contig	GCA_002968995.1
20	Photorhabdus luminescens	HIM3	5.47	42.6	Contig	GCA_002204205.1
21	Photorhabdus luminescens subsp. mexicana	MEX47-22	5.83	42.5	Scaffold	GCA_004348775.1
22	Photorhabdus luminescens subsp. sonorensis	Caborca	5.23	42.5	Contig	GCA_006239335.1
23	Photorhabdus temperata subsp. temperata	Meg1	4.93	43.2	Contig	GCA_000722995.1
24	Photorhabdus temperata	Hm	5	43.4	Contig	GCA_001854735.1
25	Photorhabdus temperata	DSM 22387	4.93	43.2	Contig	GCF_004365015.1
26	Photorhabdus heterorhabditis	ETL	4.86	42.4	Contig	GCF_008370335.1
27	Photorhabdus heterorhabditis	Q614	4.97	42.6	Contig	GCA_013277735.1
28	Photorhabdus heterorhabditis	VMG	4.88	42.2	Contig	GCA_001280945.1
29	Photorhabdus temperata	M1021	5.60	43.8	Contig	GCA_000447415.1
30	Photorhabdus asymbiotica	ATCC 43949	2021-09-05	42.19	Complet	GCA_000196475.1
31	Photorhabdus asymbiotica	DSM 15149	2021-01-05	42.2	Contig	GCA_003634575.1
32	Photorhabdus australis	DSM 17609	2021-08-04	42.1	Scaffold	GCA_000711895.1
33	Photorhabdus bodei	C-CN4	2021-07-05	42.7	Scaffold	GCA_010119675.1
34	Photorhabdus bodei	CN4	2021-07-05	42.7	Scaffold	GCA_010119645.1
35	Photorhabdus bodei	M-CN4	2021-07-05	42.7	Scaffold	GCA_010119785.1
36	Photorhabdus bodei	LJ24-63	2021-06-05	42.7	Scaffold	GCA_003287735.1
37	Photorhabdus khanii	NC19	5.23	43.6	Scaffold	GCA_000517265.1
38	Photorhabdus khanii subsp. guanajuatensis	MEX20-17	5.51	43.5	Scaffold	GCA_004348755.1
39	Photorhabdus khanii	HGB 1456	5.47	43.6	Contig	GCA_009428945.1
40	Photorhabdus thracensis	DSM 15199	5.14	44.1	Complete	GCA_001010285.1
41	Photorhabdus tasmaniens	T327	5.16	43.6	Scaffold	GCA_011189505.1
42	Photorhabdus sp.	RW14-46	5.24	42.64	Scaffold	GCA_011174915.1
43	Photorhabdus sp.	S12-55	5.37	42.57	Scaffold	GCA_003287565.1
44	Photorhabdus sp.	S10-54	5.31	42.45	Scaffold	GCA_003287585.1
45	Photorhabdus sp.	HUG-39	5.14	42.6	Scaffold	GCA_003287635.1
46	Photorhabdus sp.	S9-53	5.31	42.44	Scaffold	GCA_003287715.1
47	Photorhabdus sp.	S8-52	5.32	42.44	Scaffold	GCA_003287725.1
48	Photorhabdus sp.	CRCIA-P01	5.24	42.96	Contig	GCA_003545805.1
49	Photorhabdus namnaonensis	PB45.5	5.42	42.7	Scaffold	GCA_001684335.1
50	Photorhabdus cinerea	DSM 19724	4.89	42.3	Scaffold	GCF_011189575.1
51	Photorhabdus stackebrandtii	DSM 23271	4.84	42.6	Scaffold	GCA_011189495.1
52	Xenorhabdus beddingii	DSM 4764	2021-09-04	45.2	Scaffold	GCF_002127545.1
53	Xenorhabdus bovienii	CS03	4.82	44.77	Complete	GCF_000973125.1
54	Xenorhabdus bovienii	SS-2004	4.23	45.0	Complete	GCA_000027225.1
55	Xenorhabdus bovienii	feltiae Florida	4.45	44.90	Scaffold	GCA_000736675.1
56	Xenorhabdus bovienii	feltiae France	4.39	44.70	Scaffold	GCA_000736655.1
57	Xenorhabdus bovienii	feltiae Moldova	4.64	44.40	Scaffold	GCA_000736595.1
58	Xenorhabdus bovienii	Jollieti	3.91	44.50	Scaffold	GCA_000736575.1
59	Xenorhabdus bovienii	kraussei Quebec	4.18	44.20	Scaffold	GCA_000736555.1
60	Xenorhabdus bovienii	oregonense	2021-11-04	44.90	Scaffold	GCA_000736535.1
61	Xenorhabdus budapestensis	DSM 16342	4.31	43.10	Scaffold	GCF_002632465.1
62	Xenorhabdus cabanillasii	DSM 17905	4.34	42.90	Contig	GCA_003386665.1
63	Xenorhabdus cabanillasii	JM26	4.74	43.60	Scaffold	GCA_002632905.1
64	Xenorhabdus doucetiae	DSM 17909	2021-02-04	45.50	Scaffold	GCA_008124675.1
65	Xenorhabdus doucetiae	FRM16	4.20	45.70	Complete	GCA_000968195.1
66	Xenorhabdus eapokensis	DL20	4.24	43.5	Scaffold	GCA_001908105.1
67	Xenorhabdus ehlersii	DSM 16337	4.32	43.60	Scaffold	GCA_002632445.1
68	Xenorhabdus griffiniae	BMMCB	4.22	43.60	Scaffold	GCF_001028135.1
69	Xenorhabdus hominickii	ANU1	4.52	43.40	Complete	GCA_001721185.1
70	Xenorhabdus hominickii	DSM 17903	5.35	43.40	Scaffold	GCA_002632725.1
71	Xenorhabdus innexi	HGB1681	4.51	43.70	Scaffold	GCA_900155355.1
72	Xenorhabdus ishibashii	DSM 22670	3.85	42.9	Scaffold	GCA_002632755.1
73	Xenorhabdus japonica	DSM 16522	3.56	42.7	Scaffold	GCA_900115195.1
74	Xenorhabdus khoisanae	MCB	4.65	43.6	Contig	GCF_001037465.1
75	Xenorhabdus sp.	KJ12.1	4.79	43.8	Scaffold	GCF_002632865.1
76	Xenorhabdus sp.	KK7.4	2021-02-05	43.55	Scaffold	GCF_002632765.1
77	Xenorhabdus koppenhoeferi	DSM 18168	3.18	43.1	Scaffold	GCA_900116635.1
78	Xenorhabdus kozodoii	DSM 17907	2021-12-04	44.7	Scaffold	GCF_002632875.1
79	Xenorhabdus mauleonii	DSM 17908	5.15	43.90	Scaffold	GCA_002632685.1
80	Xenorhabdus miraniensis	DSM 17902	4.99	43.7	Scaffold	GCF_002632615.1
81	Xenorhabdus nematophila	AN6/1	4.59	44.26	Complete	GCA_000953355.1
82	Xenorhabdus nematophila	ATCC 19061	4.59	44.26	Chromosome	GCA_000252955.1
83	Xenorhabdus nematophila	C2-3	4.39	43.70	Contig	GCA_000785665.1
84	Xenorhabdus nematophila	SC 0516	4.18	43.60	Scaffold	GCA_013450035.1
85	Xenorhabdus nematophila	YL001	4.29	43.80	Complete	GCA_003575005.1
86	Xenorhabdus poinarii	G6	3.66	44.50	Complete	GCA_000968175.1
87	Xenorhabdus stockiae	DSM 17904	4.66	43.50’	Scaffold	GCA_002632825.1
88	Xenorhabdus szentirmaii	DSM 16338	4.97	44.20	Scaffold	GCA_002632585.1
89	Xenorhabdus szentirmaii	US123	4.82	44.40	Contig	GCA_002632595.1
90	Xenorhabdus thuongxuanensis	30TX1	3.93	43.1	Scaffold	GCA_001908095.1
91	Xenorhabdus vietnamensis	DSM 22392	4.66	43.00	Scaffold	GCA_002127535.1
