# Supplementary material for: Comparative Genomics and Pathogenicity Analysis of Two Bacterial Symbionts of Entomopathogenic Nematodes: The Role of the GroEL Protein in Virulence
Source: Microorganisms. 2022 Feb 22;10(3):486. doi: 10.3390/microorganisms10030486 (PMC8950339; doi:10.3390/microorganisms10030486)
Supplement: Supplementary file 1 [file microorganisms-10-00486-s001.zip › Supplementary Table S2 Genus-specific genes of Xenorhabdus and Photorhabdus .xlsx]

## Sheet: Hoja 1
Table S2. Genus-specific genes of Xenorhabdus and Photorhabdus. The genes were obtained through the pangenome matrix using the parse_pangenome_matrix.pl script as described in section 4.8.2 of the GET_HOMOLOGUES program manual.
Gene	Function
Xenorhabdus genus
sigma_factor-binding Crl protein	This family contains the bacterial Sigma factor-binding protein Crl (approximately 130 residues long). This is a transcriptional regulator of the csgA curlin subunit gene for curli fibres that are found on the surface of certain bacteria
potA	Part of the ABC transporter complex PotABCD involved in spermidine/putrescine import. Responsible for energy coupling to the transport system.
potB	Part of the ABC transporter complex PotABCD involved in spermidine/putrescine import. Responsible for energy coupling to the transport system.
potC	Part of the ABC transporter complex PotABCD involved in spermidine/putrescine import. Responsible for energy coupling to the transport system.
TerW	Contributes to the tellurium resistance (Ter) mechanism.
TerZ	Seems to contribute to the tellurium resistance (Ter) mechanism. Also involved in phage inhibition (Phi) and colicin resistance (PacB).
TerB family protein	Contributes to the tellurium resistance (Ter) mechanism.
TerD family protein	Seems to contribute to the tellurium resistance (Ter) mechanism.
HpcH/HpaI aldolase/citrate lyase family protein	Catalyzes the reversible retro-aldol cleavage of 4-hydroxy-2-ketoheptane-1,7-dioate (HKHD) to pyruvate and succinate semialdehyde. Is also able to catalyze the aldol cleavage of 4-hydroxy-2-ketopentanoate and 4-hydroxy-2-ketohexanoate.
StiP family protein	Cysteine protease that may play a role in regulating cell morphology in response to stressful conditions which likely cause oxidative damage. Appears to catalyze its own cleavage, which probably leads to its activation.
phosphoribosyltransferase domain-containing protein	Not known
mlaB	Part of the ABC transporter complex MlaFEDB, which is involved in a phospholipid transport pathway that maintains lipid asymmetry in the outer membrane by retrograde trafficking of phospholipids from the outer membrane to the inner membrane
	MlaB plays critical roles in both the assembly and activity of the complex. May act by modulating MlaF structure and stability
adiC	Major component of the acid-resistance (AR) system allowing enteric pathogens to survive the acidic environment in the stomach. Exchanges extracellular arginine for its intracellular decarboxylation product agmatine (Agm) thereby expelling intracellular protons.
helix-turn-helix domain-containing protein	Not known
DMT family transporter	DMT is a family of putative inner membrane exporters from both Gram-positive and Gram-negative bacteria.
DUF2335 domain-containing protein	Members of this family of hypothetical bacterial proteins have no known function.
Toxin SymE, type I toxin-antitoxin system	SymE is an SOS-induced toxin. It inhibits cell growth, decreases protein synthesis and increases RNA degradation.
CstA	This family consists of Carbon starvation protein CstA a predicted membrane protein. It has been suggested that CstA is involved in peptide utilisation
YbdD/YjiX family protein	Uncharacterized protein
Ecotin	Ecotins are dimeric periplasmic proteins from Escherichia coli and related Gram-negative bacteria that have been shown to be potent inhibitors of many trypsin-fold serine proteases of widely varying substrate specificity, which belong to MEROPS peptidase family S1
Transglycosylase SLT domain	Bacterial lytic transglycosylases degrade murein via cleavage of the beta-1,4-glycosidic bond between N-acetylmuramic acid and N-acetylglucosamine, with the concomitant formation of a 1,6-anhydrobond in the muramic acid residue.
Photorhabdus genus
fimbrial protein	This domain is found in bacterial proteins that are involved in regulation of length and mediation of adhesion of fimbriae.
fimbrial protein	This domain is found in bacterial proteins that are involved in regulation of length and mediation of adhesion of fimbriae.
YscW	Type III secretion system lipoprotein chaperone
T3SS regulon translocated regulator ExsE family protein	ExsE forms part of the ExsACDE signaling cascade which acts as an important regulatory switch that ensures timely expression of the Type III secretion system (T3SS) and so plays a critical role in facilitating infection. Prior to host-cell contact, the T3SS is inactive and ExsE and Type III Secretion Chaperone (ExsC) form a stable complex. ExsC forms a compact homodimer and ExsE wraps around one …
Tir chaperone protein (CesT) family	This family consists of a number of bacterial sequences which are highly similar to the Tir chaperone protein in E. Coli. In many Gram-negative bacteria, a key indicator of pathogenic potential is the possession of a specialised type III secretion system, which is utilised to deliver virulence effector proteins directly into the host cell cytosol
YopD	This family consists of several bacterial YopD like proteins. Virulent Yersinia species harbour a common plasmid that encodes essential virulence determinants (Yersinia outer proteins [Yops]), which are regulated by the extracellular stimuli Ca 2+ and temperature. YopD is thought to be a possible transmembrane protein and contains an amphipathic alpha-helix in its carboxy terminus
SctE	Type III secretion system translocon subunit
SycD/LcrH family	Type III secretion system chaperone
LcrG	This family consists of several bacterial LcrG proteins. Yersiniae are equipped with the Yop virulon, an apparatus that allows extracellular bacteria to deliver toxic Yop proteins inside the host cell cytosol in order to sabotage the communication networks of the host cell or even to cause cell death. LcrG is a component of the Yop virulon involved in the regulation of secretion of the Yops
sctY	Type III secretion system chaperone
sctX	Family type III secretion system protein
YscO (Type III secretion protein)	YscO has been shown to be required for high-level expression and secretion of the anti-host proteins V antigen and Yops in Yersinia pestis
YscQ/HrcQ family	This family includes the C-terminal region of flagellar motor switch proteins FliN and FliM. It is associated with family FliM,
subunit SctR (type III secretion system export apparatus )	Secretion of virulence factors in Gram-negative bacteria involves transportation of the protein across two membranes to reach the cell exterior
subunit SctS (type III secretion system export apparatus)	This family includes the following members; FliQ, MopD, HrcS, Hrp, YopS and SpaQ All of these members export proteins,
subunit SctT (type III secretion system export apparatus)	This family includes the following members; FliR, MopE, SsaT, YopT, Hrp, HrcT and SpaR All of these members export proteins
ExsD family protein (T3SS regulon anti-activator)	The antiactivator protein ExsD represses the transcriptional activator ExsA. ExsA activates expression of type III secretion system genes. ExsD inhibits the DNA-binding and self-association properties of ExsA
YscB family type III secretion system chaperone	This family consists of a number of bacterial sequences which are highly similar to the Tir chaperone protein. In many Gram-negative bacteria, a key indicator of pathogenic potential is the possession of a specialised type III secretion system, which is utilised to deliver virulence effector proteins directly into the host cell cytosol
subunit SctD (type III secretion system inner membrane ring)	YscD forms part of the inner membrane component of the bacterial type III secretion injectosome apparatus
EscE/YscE/SsaE family (type III secretion system needle protein co-chaperone)	T3SS_needle_E is a family of proteins from the operon that builds and controls the needle of the injection system of type III secretion.
YopR family (T3SS polymerization control protein)	Proteins in this entry are type III secretion system effectors, named differently in different species and designated YopR in Yersinia. Yersinia employs a type III secretion system (T3SS) to secrete and translocate virulence factors into to the cytoplasm of mammalian host cells
subunit SctI (type III secretion system inner rod)	It is the inner rod protein of the secreted needle. YscI is suggested to form a rod that allows substrate passage across the inner membrane of the needle protein YscF through it
type III secretion inner membrane ring lipoprotein SctJ	This family includes proteins that are related to the YscJ lipoprotein, and the amino terminus of FliF, the flageller M-ring protein. The members of the YscJ family are thought to be involved in secretion of several proteins. The FliF protein ring is thought to be part of the export apparatus for flageller proteins, based on the similarity to YscJ proteins
Yop proteins translocation protein K	This family consists of several YscK proteins. The function of this protein is unknown but it belongs to an operon involved in the secretion of Yop proteins across bacterial membranes.
HrpE/YscL family type III secretion apparatus protein	This entry represents a region found in the flagellar assembly protein FliH, as well as in type III secretion system protein HrpE.
type IV pilus biogenesis protein PilP	Pilus assembly
type 1 fimbrial protein	This family consists of proteins which form type IV pili
fimbrial protein	This domain is found in bacterial proteins that are involved in regulation of length and mediation of adhesion of fimbriae
Insecticidal crystal-related protein	Uncharacterized protein
polysaccharide export protein	This is a family of periplasmic proteins involved in polysaccharide biosynthesis and/or export.
polysaccharide biosynthesis tyrosine autokinase	This domain is found in a group of tyrosine-protein kinases and some exopolysaccharide transport proteins.
acyl-CoA/acyl-ACP dehydrogenase	Acyl-CoA dehydrogenases ( EC ) are a family of flavoproteins that catalyse the alpha,beta-dehydrogenation of acyl-CoA thioesters to the corresponding trans 2,3-enoyl CoA-products with the concomitant reduction of enzyme-bound FAD.
alpha/beta fold hydrolase	This domain is found in bacteria and eukaryotes and is approximately 110 amino acids in length. The majority of the members in this entry carry the exopeptidase active-site residues of Ser-122, Asp-239 and His-269
TreR	The lacI-type HTH domain is a DNA-binding, helix-turn-helix (HTH) domain of about 50-60 residues present in the lacI/galR family of transcriptional regulators involved in metabolic regulation in prokaryotes.
DUF1284 domain-containing protein	Members of this family of hypothetical bacterial proteins have no known function.
energy-coupling factor transporter transmembrane protein EcfT	Part of a common energy-coupling factor (ECF) ABC-transporter complex. Unlike classic ABC transporters this ECF transporter provides the energy necessary to transport a number of different substrates including 5-formyltetrahydrofolate and thiamine.
ATP-binding cassette domain-containing protein	ABC transporters for a large family of proteins responsible for translocation of a variety of compounds across biological membranes
Chorismate mutase type II	Chorismate mutase EC:5.4.99.5 catalyses the conversion of chorismate to prephenate in the pathway of tyrosine and phenylalanine biosynthesis.
peptidylprolyl isomerase	Peptidylprolyl isomerases accelerate protein folding by catalysing the cis-trans isomerisation of proline imidic peptide bonds in oligopeptides.
DsbA family protein	DsbA catalyses disulphide-bond formation during the folding of secreted proteins
DUF1682 domain-containing protein	Members of this family of hypothetical bacterial proteins have no known function.
LTA synthase family protein	Catalyzes the polymerization of lipoteichoic acid (LTA) polyglycerol phosphate, a reaction that presumably uses phosphatidylglycerol (PG) as substrate.
undecaprenyl-diphosphate phosphatase	Bacitracin resistance protein (BacA) is a putative undecaprenol kinase. BacA confers resistance to bacitracin, probably by phosphorylation of undecaprenol
StlE	Stilbene biosynthesis acyl carrier protein
HoxN/HupN/NixA family nickel/cobalt transporter	High affinity nickel transporters involved in the incorporation of nickel into H2-uptake hydrogenase and urease enzymes
Urease, gamma subunit	Urease is a nickel-binding enzyme that catalyses the hydrolysis of urea to carbon dioxide and ammonia.
Urease beta subunit	Urease is a nickel-binding enzyme that catalyses the hydrolysis of urea to carbon dioxide and ammonia.
urease subunit alpha	Urease is a nickel-binding enzyme that catalyses the hydrolysis of urea to carbon dioxide and ammonia.
UreE	This family consists of the Urease accessory protein
UreF	This family consists of the Urease accessory protein
UreG	This family consists of the Urease accessory protein
3-phenylpropionate/cinnamic acid dioxygenase subunit beta	Uncharacterized protein
bifunctional 3-phenylpropionate/cinnamic acid dioxygenase ferredoxin subunit	Uncharacterized protein
3-propanoate dehydrogenase	Uncharacterized protein
phenylpropionate dioxygenase ferredoxin reductase subunit	Uncharacterized protein
polyurethanase	Uncharacterized protein
cupin domain-containing protein	This entry represents the conserved beta-barrel fold of the 'cupin' superfamily ('cupa' is the Latin term for a small barrel)
lipase family protein	This entry represents a domain with an alpha/beta hydrolase fold found in feruloyl esterase A . It is similar to that found in fungal lipases
class Ib ribonucleoside-diphosphate reductase assembly flavoprotein NrdI	Ribonucleotide reductases (RNRs) are enzymes that provide the precursors of DNA synthesis.
glutaredoxin-like protein NrdH	Uncharacterized protein
YebV family protein	Uncharacterized protein
prenyltransferase	The UbiA family of prenyltransferases includes bacterial 4-hydroxybenzoate octaprenyltransferase (gene ubiA); which catalyze prenylation steps in the beta-bitter acid pathway
CDP-alcohol phosphatidyltransferase family protein	All of these members have the ability to catalyse the displacement of CMP from a CDP-alcohol by a second alcohol with formation of a phosphodiester bond and concomitant breaking of a phosphoride anhydride bond
CDP-archaeol synthase	CDP-archaeol synthase functions in the archaeal lipid biosynthetic pathway. It catalyses the transfer of the nucleotide to its specific archaeal lipid substrate, leading to the formation of a CDP-activated precursor (CDP-archaeol) to which polar head groups are attached [1]. Bacterial members of this family are uncharacterized.
cupin domain-containing protein	This entry represents the conserved beta-barrel fold of the 'cupin' superfamily ('cupa' is the Latin term for a small barrel)
polyketide synthase	Uncharacterized protein
carbon starvation protein A	This family consists of Carbon starvation protein CstA a predicted membrane protein. It has been suggested that CstA is involved in peptide utilisation
CaiF/GrlA family transcriptional regulator	This is a family of transcriptional regulators. CaiF is involved in carnitine metabolism [1]. GrlA is encoded within the LEE type III secretion system in the enteropathogenic E. coli O157:H
OsmC family protein	Osmotically inducible protein C (OsmC) (P23929) is a stress -induced protein found in E. Coli. This family also contains a organic hydroperoxide detoxification protein (O68390) that has a novel pattern of oxidative stress regulation
EutA	This family consists of several bacterial EutA ethanolamine utilisation proteins. The EutA protein is thought to protect the lyase (EutBC) from inhibition by CNB12
EutC	Ethanolamine ammonia-lyase is a bacterial enzyme that catalyses the adenosylcobalamin-dependent conversion of certain vicinal amino alcohols to oxo compounds and ammonia
